# Supplementary material for: OBV (obscure vein), a C2H2 zinc finger transcription factor, positively regulates chloroplast development and bundle sheath extension formation in tomato (Solanum lycopersicum) leaf veins
Source: Hortic Res. 2021 Nov 1;8:230. doi: 10.1038/s41438-021-00659-z (PMC8558323; doi:10.1038/s41438-021-00659-z)
Supplement: Supplementary file 2 — Supplementary Table S1 [file 41438_2021_659_MOESM2_ESM.xlsx]

## Sheet: Table S1
Table S1. Phenotypes of GWAS materials
Individual code	Sequencing number	Variety	Phenotype		Note: 0= obscure vein, 1= clear vein, 2= unsure.
1	P0001	M82	0
2	P0002	E6203	0
3	P0010	31898	0
4	P0011	UC82	0
5	P0013	8753	1
6	P0014	8784	0
7	P0015	92154	0
8	P0020	95154	1
9	P0022	98-200	0
10	P0023	red-100	1
11	P0025	red-213	0
12	P0033	01-252	0
13	P0052	01-330	0
14	P0079	05-38	0
15	P0090	05-49	0
16	P0100	05-62	1
17	P0107	05-69	0
18	P0119	05-81	0
19	P0146	05-368	0
20	P0147	05-369	0
21	P0148	05-370	0
22	P0152	05-374	0
23	P0156	05-378	0
24	P0158	05-380	0
25	P0163	05-387	0
26	P0165	05-407	0
27	P0289	06-93	0
28	P0328	06-673	1
29	P0331	06-677	1
30	P0339	06-691	0
31	P0341	06-694	0
32	P0343	06-697	0
33	P0344	06-699	0
34	P0379	06-747	0
35	P0390	06-763	1
36	P0404	06-781	0
37	P0413	06-793	0
38	P0432	06-819	0
39	P0453	06-848	0
40	P0465	06-862	1
41	P0491	06-894	1
42	P0589	06-998	1
43	P0591	06-1000	0
44	P0594	06-1003	1
45	P0609	06-1018	1
46	P0618	06-1027	0
47	P0628	06-1037	0
48	P0637	06-1046	0
49	P0645	06-1054	1
50	P0651	06-1060	1
51	P0659	06-1106	0
52	P0671	06-1127	0
53	P0675	06-1201	0
54	P0742	07-15	0
55	P0758	07-31	1
56	P0777	07-50	1
57	P0790	07-63	0
58	P0814	07-859	1
59	P0824	07-927	0
60	P0844	07-973	0
61	P0855	07-1059	0
62	P0856	07-1060	0
63	P0864	07-1070	0
64	P0867	07-1073	1
65	P0869	07-1075	1
66	P0873	07-1082	1
67	P0879	08-31	1
68	P0892	08-44	0
69	P0917	08-69	0
70	P0938	08-92	1
71	P0941	08-95	1
72	P0958	08-685	0
73	P0960	08-690	0
74	P0964	08-709	0
75	P1136	09-35	0
76	P1198	09-872	0
77	P1199	09-874	0
78	P1200	09-875	1
79	P1214	09-1061	2
80	P1217	09-1064	0
81	P1246	09-1135	0
82	P1295	09-1225	1
83	P1298	09-1239	0
84	P1299	JQ99	1
85	P1317	09-1283	0
86	P1318	09-1323	0
87	P1319	09-1324	0
88	P1320	09-1422	0
89	P1321	09-1425	1
90	P1322	09-1444	0
91	P1323	09-1445	0
92	P1342	10-N533	0
93	P1352	10-N544	0
94	P1359	10-N551	0
95	P1380	10-N588	1
96	P1405	10-N614	1
97	P1473	10-N693	1
98	P1517	10-1200	1
99	P1519	10-1216	0
100	P1533	11-690	0
101	P1535	11-696	1
102	P1539	11-1594	1
103	P1543	11-1598	1
104	P1549	11-1604	1
105	P1562	11-1692	1
106	P1565	11-1698	1
107	P1567	11-1704	0
108	P1586	11-1725	0
109	P1587	11-1726	0
110	P1592	11-1731	1
111	P1598	11-1738	0
112	P1599	11-1740	1
113	P1600	11-1749	0
114	P1603	11-1759	0
115	P1604	11-1850	0
116	P1608	11-2031	0
117	P1609	11-2032	0
118	P1610	11-2033	0
119	P1613	11-2038	0
120	P1615	11-2041	0
121	P1621	11-2049	0
122	P1642	11-2096	0
123	P1660	11-2114	0
124	P1669	11-2126	0
125	P1672	11-2129	2
126	P1681	11-2145	1
127	P1700	11-2169	1
128	P1702	11-2171	0
129	P1707	11-2176	1
130	P1742	11-2227	1
131	P1756	11-2242	1
132	P1764	11-2253	1
133	P1801	11-2297	0
134	P1803	11-2299	1
135	P1805	11-2301	1
136	P1808	11-2304	1
137	P1813	11-2309	0
138	P1818	11-2314	1
139	P1846	11-2434	0
140	P1848	11-2436	1
141	P1865	11-2455	0
142	P1867	11-2457	0
143	P1899	11-2538	0
144	P1926	11-2568	1
145	P1966	11-2669	0
146	P1972	11-2676	2
147	P1982	11-4082	1
148	P1987	11-4087	1
149	P1988	12-720	0
150	P1994	12-736	0
151	P1995	12-740	1
152	P2000	12-761	2
153	P2006	12-790	0
154	P2009	12-795	0
155	P2010	12-797	0
156	P2011	12-799	1
157	P2012	12-800	1
158	P2020	12-2471	1
159	P2022	12-2473	0
160	P2032	12-2503	1
161	P2034	12-2508	0
162	P2035	12-2511	0
163	P2038	12-2514	0
164	P2042	12-2833	0
165	P2043	12-2834	1
166	P2047	12-2838	0
167	P2048	12-2839	1
168	P2049	12-2840	1
169	P2050	12-2841	1
170	P2054	12-2845	0
171	P2056	12-4064-2	0
172	P2057	12-4069	0
173	P2060	12-2858	1
174	P2061	12-2859	0
175	P2062	CLN2026D	1
176	P2063	CLN3125L	1
177	P2064	CLN3125O	1
178	P2066	CLN3078C	1
179	P2071	♂3	1
180	P2089	♂15	1
181	P2151	♂59	0
182	P2158	♀63	1
183	P2182	♀76	0
184	P2201	♂85	1
185	P2206	♀88	1
186	P2210	♀91	1
187	P2227	♂100	1
188	P2240	♀107	1
189	P2257	♀119	0
190	P2280	♀135	0
191	P2286	♀139	1
192	P2306	♀152	1
193	P2313	♂158	1
194	P2318	♀161	1
195	P2320	♀162	1
196	P2321	♂162	0
197	P2338	SQ12-7♂	1
198	P2341	G2005	1
199	P2343	G2017	0
200	P2351	G2079	0
201	P2352	G2082	0
202	P2355	G2090	2
203	P2368	6MX13565♀	1
204	P2380	9MX5894♀	1
205	P2383	D10X16303♂	1
206	P2388	12-4086	0
207	P2390	12-2855-153	0
208	P2391	12-2856-107	1
209	P2407	14-1846	0
210	P2408	14-1847	0
211	P2416	14-1855	1
212	P2419	14-1858	0
213	P2426	14-1865	1
214	P2430	14-1869	1
215	P2454	14-1893	1
216	P2485	14-1932	1
217	P2489	14-1936	1
218	P2499	14-1946	1
219	P2502	14-1949	1
220	P2512	14-1959	1
221	P2523	14-1970	0
222	P2536	14-1983	1
223	P2630	14-2077	0
224	P2661	14-2108	1
225	P2727	14-2174	0
226	P2731	14-2178	1
227	P2734	14-2181	1
228	P2746	14-2193	0
229	P2748	14-2195	0
230	P2763	14-2210	0
231	P2805	14-1754	0
232	P2813	14-2260	0
233	P2815	14-2262	0
234	P2828	14-2275	0
235	P2842	14-1765	0
236	P2887	14-2334	1
237	P2889	14-2336	0
238	P2890	14-2337	0
239	P2895	14-2342	1
240	P2897	14-2345	1
241	P2900	14-2348	0
242	P2905	14-2353	0
243	P2911	14-2360	0
244	P2912	14-2361	0
245	P2915	14-2364	0
246	P2919	14-2368	1
247	P2921	14-2370	1
248	P2922	14-2371	0
249	P2929	14-2378	1
250	P2931	14-2380	0
251	P2936	14-1611	1
252	P2941	14-1814	0
253	P2944	13-4235	0
254	P2946	14-1835	0
255	P2947	14-1836	1
256	P2948	14-1839	1
257	P2952	14-1621	1
258	P2961	14-1794	0
259	P2966	14-1799	0
260	P2968	14-1801	1
261	P2970	14-1803	2
262	P2971	14-1804	1
263	P2997	14-1828	0
264	P3003	14-1775	1
265	P3009	14-2496	0
266	P3014	14-1778	0
267	P3017	14-1784	0
268	P3018	14-1587	1
269	P3019	14-1588	1
270	P3020	14-1589	0
271	P3029	14-1598	1
272	P3038	14-1607	0
273	P3041	14-1630	0
274	P3042	14-1632	1
275	P3044	14-1634	1
276	P3045	14-1635	0
277	P3047	14-1637	1
278	P3049	14-1639	0
279	P3050	14-1640	0
280	P3052	14-1642	0
281	P3053	14-1643	0
282	P3054	14-1644	0
283	P3058	14-1648	1
284	P3059	14-1649	1
285	P3060	14-1650	1
286	P3061	14-1651	1
287	P3062	14-2483	0
288	P3064	14-2485	1
289	P3069	14-2490	1
290	P3075	13-535	1
291	P3079	13-546	1
292	P3081	13-548	0
293	P3082	13-550	0
294	P3086	14-232	1
295	P3096	14-230	0
296	P3097	14-1758	1
297	P3099	14-1763	2
298	P3100	14-1767	0
299	P3101	14-1770	1
