# Supplementary material for: OBV (obscure vein), a C2H2 zinc finger transcription factor, positively regulates chloroplast development and bundle sheath extension formation in tomato (Solanum lycopersicum) leaf veins
Source: Hortic Res. 2021 Nov 1;8:230. doi: 10.1038/s41438-021-00659-z (PMC8558323; doi:10.1038/s41438-021-00659-z)
Supplement: Supplementary file 3 — Supplementary Table S2 [file 41438_2021_659_MOESM3_ESM.xlsx]

## Sheet: Sheet1
Table S2. Genotype and phenotype of F2 recombinants
F2 recombinant individual	Genotype							Phenotype
	SNP19	SNP20	SNP21	SNP22	SNP24	SNP26	SNP27
543	h	h	h	h	a	a	a	Clr
715	h	h	h	h	a	a	a	Clr
1350	h	h	a	a	a	a	a	Obs
565	h	a	a	a	a	a	a	Obs
418	a	a	a	a	h	h	h	Obs
1193	a	a	a	a	h	h	h	Obs
515	b	b	b	b	b	b	h	Clr
996	b	b	b	b	h	h	h	Clr
555	h	h	h	h	b	b	b	Clr
Note: a = homozygous obscure vein genotype, b = homozygous clear vein genotype, h = heterozygous genotype. Obs= obscure vein phenotype, Clr= clear vein phenotype.
