# Supplementary material for: OBV (obscure vein), a C2H2 zinc finger transcription factor, positively regulates chloroplast development and bundle sheath extension formation in tomato (Solanum lycopersicum) leaf veins
Source: Hortic Res. 2021 Nov 1;8:230. doi: 10.1038/s41438-021-00659-z (PMC8558323; doi:10.1038/s41438-021-00659-z)
Supplement: Supplementary file 4 — Supplementary Table S3 [file 41438_2021_659_MOESM4_ESM.xlsx]

## Sheet: Sheet1
Table S3. Three predicted genes between the SNP20 and SNP24.
ORFs	Gene ID	Position	Anotation
ORF1	Solyc05g054030	64011108. .64014234(+)	C2H2L domain class transcription factor; contains Interpro domain(s) IPR007087 Zinc finger, C2H2-type
ORF2	Solyc05g054040	64021165.. 64026423(-)	Transmembrane 9 superfamily protein member 1
ORF3	Solyc05g054050	64027583.. 64031435(-)	Glutamate decarboxylase
