# Supplementary material for: OBV (obscure vein), a C2H2 zinc finger transcription factor, positively regulates chloroplast development and bundle sheath extension formation in tomato (Solanum lycopersicum) leaf veins
Source: Hortic Res. 2021 Nov 1;8:230. doi: 10.1038/s41438-021-00659-z (PMC8558323; doi:10.1038/s41438-021-00659-z)
Supplement: Supplementary file 5 — Supplementary Table S4 [file 41438_2021_659_MOESM5_ESM.xlsx]

## Sheet: Sheet1
Table S4 KEGG pathways extracted from RNA-seq of mosephyll and veins in WT.
ID	Description	GeneRatio	BgRatio	enrich_factor	pvalue	qvalue	geneID	gene_number	Contained
ko04075	Plant hormone signal transduction	0.1405	0.0574	2.45	1.66343e-05	0.00147082	Solyc01g107730.2;Solyc01g110580.2;Solyc01g111310.2;Solyc03g095780.1;Solyc03g120500.2;Solyc03g121060.2;Solyc04g040220.2;Solyc04g081240.2;Solyc05g050280.2;Solyc06g008580.2;Solyc06g008590.2;Solyc06g076400.2;Solyc06g084070.2;Solyc07g008020.2;Solyc07g053030.2;Solyc07g063850.2;Solyc08g066350.1;Solyc09g007010.1;Solyc09g083290.2;Solyc09g089930.1;Solyc09g090910.1;Solyc10g055260.1;Solyc10g079750.1;Solyc10g…	26	up&down
ko00904	Diterpenoid biosynthesis	0.0432	0.0072	6	4.32372e-05	0.00191154	Solyc01g080900.2;Solyc03g006550.2;Solyc03g119910.2;Solyc04g083160.1;Solyc06g084240.1;Solyc07g061730.2;Solyc08g005640.2;Solyc08g005720.2	8	up&down
ko03030	DNA replication	0.0486	0.0127	3.84	0.00050089	0.0147631	Solyc01g079500.2;Solyc01g110130.2;Solyc02g070780.2;Solyc02g093300.2;Solyc03g115050.2;Solyc04g045530.2;Solyc07g005020.2;Solyc07g018300.2;Solyc08g082200.2	9	up
ko00940	Phenylpropanoid biosynthesis	0.0811	0.0385	2.11	0.00487885	0.107848	Solyc01g006290.2;Solyc01g107590.2;Solyc02g062990.1;Solyc02g079500.2;Solyc02g080530.2;Solyc02g083490.2;Solyc02g092580.2;Solyc02g093230.2;Solyc03g031730.2;Solyc06g007960.2;Solyc07g005760.2;Solyc07g049240.2;Solyc07g052510.2;Solyc10g005060.2;Solyc11g071470.1	15	up&down
ko00500	Starch and sucrose metabolism	0.0865	0.046	1.88	0.0108011	0.191009	Solyc01g079180.2;Solyc01g091050.2;Solyc01g109790.2;Solyc01g110340.2;Solyc02g069670.2;Solyc03g031730.2;Solyc03g083960.2;Solyc03g098290.2;Solyc07g042520.2;Solyc08g005000.2;Solyc08g007130.2;Solyc08g077530.2;Solyc09g075550.2;Solyc09g092130.2;Solyc12g008530.1;Solyc12g009300.1	16	up&down
ko00710	Carbon fixation in photosynthetic organisms	0.0378	0.0151	2.51	0.0210642	0.31042	Solyc01g007330.2;Solyc01g097460.2;Solyc04g071340.2;Solyc05g013380.2;Solyc09g009260.2;Solyc10g007290.2;Solyc12g094640.1	7	up&down
ko00660	C5-Branched dibasic acid metabolism	0.0108	0.0018	6.13	0.0403392	0.495368	Solyc09g090900.2;Solyc11g008780.1	2	up
ko00630	Glyoxylate and dicarboxylate metabolism	0.0324	0.0141	2.3	0.0458384	0.495368	Solyc01g007330.2;Solyc02g068740.2;Solyc02g082760.2;Solyc04g014510.2;Solyc05g013380.2;Solyc10g007600.2	6	up&down
ko00592	alpha-Linolenic acid metabolism	0.027	0.0109	2.48	0.0504213	0.495368	Solyc01g006560.2;Solyc02g087110.2;Solyc06g059740.2;Solyc10g079410.1;Solyc11g032220.1	5	up&down
ko00591	Linoleic acid metabolism	0.0162	0.0051	3.16	0.0678765	0.600171	Solyc01g006560.2;Solyc08g014000.2;Solyc10g079410.1	3	up&down
ko02010	ABC transporters	0.0162	0.0054	2.98	0.0784974	0.630984	Solyc02g087410.2;Solyc02g087870.2;Solyc07g064120.1	3	up
ko00910	Nitrogen metabolism	0.0162	0.0058	2.81	0.0897947	0.661645	Solyc02g067790.2;Solyc04g014510.2;Solyc11g013810.1	3	up&down
ko00220	Arginine biosynthesis	0.0162	0.0063	2.59	0.10792	0.734033	Solyc04g014510.2;Solyc05g013380.2;Solyc08g076970.2	3	up&down
ko00941	Flavonoid biosynthesis	0.0216	0.0104	2.08	0.126179	0.774553	Solyc02g093230.2;Solyc07g005760.2;Solyc09g091510.2;Solyc11g071470.1	4	up&down
ko01210	2-Oxocarboxylic acid metabolism	0.0216	0.0106	2.04	0.131397	0.774553	Solyc05g013380.2;Solyc08g076970.2;Solyc09g090900.2;Solyc11g008780.1	4	up&down
ko01040	Biosynthesis of unsaturated fatty acids	0.0162	0.0077	2.11	0.169427	0.809231	Solyc04g040120.1;Solyc04g040130.1;Solyc12g044950.1	3	up&down
ko00945	Stilbenoid, diarylheptanoid and gingerol biosynthesis	0.0162	0.0079	2.06	0.176801	0.809231	Solyc02g093230.2;Solyc07g005760.2;Solyc11g071470.1	3	up&down
ko00051	Fructose and mannose metabolism	0.0216	0.0122	1.77	0.188031	0.809231	Solyc04g071340.2;Solyc06g082150.2;Solyc09g009260.2;Solyc10g074920.1	4	up&down
ko00561	Glycerolipid metabolism	0.0216	0.0125	1.73	0.200197	0.809231	Solyc01g109370.2;Solyc03g019790.2;Solyc05g005700.2;Solyc10g079410.1	4	up
ko00564	Glycerophospholipid metabolism	0.027	0.0173	1.56	0.216344	0.809231	Solyc01g109370.2;Solyc02g061850.2;Solyc06g067950.2;Solyc07g064960.1;Solyc10g079410.1	5	up&down
