# Supplementary material for: OBV (obscure vein), a C2H2 zinc finger transcription factor, positively regulates chloroplast development and bundle sheath extension formation in tomato (Solanum lycopersicum) leaf veins
Source: Hortic Res. 2021 Nov 1;8:230. doi: 10.1038/s41438-021-00659-z (PMC8558323; doi:10.1038/s41438-021-00659-z)
Supplement: Supplementary file 6 — Supplementary Table S5 [file 41438_2021_659_MOESM6_ESM.xlsx]

## Sheet: Sheet1
Table S5 KEGG pathways extracted from RNA-seq of mosephyll and veins in Cris-OBV.
ID	Description	GeneRatio	BgRatio	enrich_factor	pvalue	qvalue	geneID	gene_number	Contained
ko00196	Photosynthesis - antenna proteins	0.0521	0.0053	9.85	1.89152e-28	1.8517e-26	Solyc01g105030.2;Solyc01g105050.2;Solyc02g070940.1;Solyc02g070950.1;Solyc02g070970.1;Solyc02g070980.1;Solyc02g071000.1;Solyc02g071010.1;Solyc02g071030.1;Solyc03g005760.1;Solyc03g005770.1;Solyc03g005780.1;Solyc03g005790.2;Solyc03g115900.2;Solyc05g056050.2;Solyc05g056070.2;Solyc06g063370.2;Solyc06g069730.2;Solyc07g022900.2;Solyc07g047850.2;Solyc07g063600.2;Solyc08g067320.1;Solyc08g067330.1;Solyc09g…	30	down
ko00195	Photosynthesis	0.1007	0.0274	3.67	8.6239e-20	4.22117e-18	Solanum_lycopersicum_newGene_3021;Solyc01g007320.2;Solyc01g007380.1;Solyc01g007410.2;Solyc01g007440.1;Solyc01g007500.2;Solyc01g007520.2;Solyc01g007530.2;Solyc01g007540.2;Solyc01g048590.1;Solyc02g021290.1;Solyc02g024050.2;Solyc02g065400.2;Solyc02g069450.2;Solyc02g069460.2;Solyc02g079950.2;Solyc02g080540.1;Solyc02g083810.2;Solyc02g090030.2;Solyc03g005190.2;Solyc03g114930.2;Solyc03g120640.2;Solyc04g…	58	up&down
ko00710	Carbon fixation in photosynthetic organisms	0.0556	0.0151	3.69	1.84362e-11	6.01601e-10	Solyc01g007330.2;Solyc01g080460.2;Solyc01g106010.2;Solyc01g110360.2;Solyc02g020940.2;Solyc02g062340.2;Solyc02g063150.2;Solyc02g069620.2;Solyc02g084440.2;Solyc02g085950.2;Solyc03g034220.2;Solyc03g071590.2;Solyc03g115820.2;Solyc04g009030.2;Solyc04g071340.2;Solyc05g008370.1;Solyc05g008600.2;Solyc05g013380.2;Solyc05g050970.2;Solyc05g052600.2;Solyc07g065900.2;Solyc07g066610.2;Solyc08g076220.2;Solyc09g…	32	up&down
ko01200	Carbon metabolism	0.1111	0.0508	2.19	6.54289e-10	1.60129e-08	Solanum_lycopersicum_newGene_4163;Solyc01g007330.2;Solyc01g080460.2;Solyc01g094340.2;Solyc01g106010.2;Solyc01g106780.2;Solyc01g110360.2;Solyc01g111630.2;Solyc02g020940.2;Solyc02g062340.2;Solyc02g063150.2;Solyc02g069620.2;Solyc02g080810.2;Solyc02g082760.2;Solyc02g082830.1;Solyc02g084440.2;Solyc02g085950.2;Solyc02g086880.2;Solyc02g091560.2;Solyc02g094640.2;Solyc03g034220.2;Solyc03g044200.2;Solyc03g…	64	up&down
ko00030	Pentose phosphate pathway	0.0417	0.0104	4	9.73403e-10	1.90582e-08	Solanum_lycopersicum_newGene_4163;Solyc01g106010.2;Solyc01g110360.2;Solyc02g062340.2;Solyc02g069620.2;Solyc02g081160.2;Solyc02g084440.2;Solyc03g006870.2;Solyc03g115820.2;Solyc04g071340.2;Solyc04g082880.2;Solyc05g008370.1;Solyc05g008600.2;Solyc05g050970.2;Solyc06g061040.2;Solyc07g045160.2;Solyc07g065900.2;Solyc09g009260.2;Solyc09g011810.2;Solyc10g018300.1;Solyc10g083570.1;Solyc10g086720.1;Solyc10g…	24	up&down
ko00860	Porphyrin and chlorophyll metabolism	0.0347	0.0082	4.25	7.36788e-09	1.20213e-07	Solanum_lycopersicum_newGene_1694;Solyc01g067290.2;Solyc03g115980.1;Solyc03g118240.2;Solyc04g015490.2;Solyc04g015750.2;Solyc04g079290.2;Solyc05g032660.2;Solyc06g048730.2;Solyc06g060310.2;Solyc07g054210.2;Solyc09g014760.2;Solyc09g065620.2;Solyc10g005110.2;Solyc10g006900.2;Solyc10g007320.2;Solyc10g008740.2;Solyc10g077040.1;Solyc11g012850.1;Solyc12g009470.1	20	down
ko00010	Glycolysis / Gluconeogenesis	0.0625	0.0239	2.62	4.06955e-08	5.69124e-07	Solyc01g106010.2;Solyc01g106780.2;Solyc01g110360.2;Solyc02g062340.2;Solyc02g077240.2;Solyc02g081160.2;Solyc02g084440.2;Solyc02g085100.2;Solyc02g094640.2;Solyc03g006870.2;Solyc03g044200.2;Solyc03g114500.2;Solyc04g054820.2;Solyc04g071340.2;Solyc04g081400.2;Solyc04g082880.2;Solyc05g005700.2;Solyc05g008600.2;Solyc05g024160.2;Solyc05g053100.2;Solyc05g053300.2;Solyc06g059740.2;Solyc06g074510.2;Solyc07g…	36	up&down
ko00630	Glyoxylate and dicarboxylate metabolism	0.0434	0.0141	3.08	1.84845e-07	2.26192e-06	Solyc01g007330.2;Solyc01g080280.2;Solyc01g111630.2;Solyc02g063150.2;Solyc02g068740.2;Solyc02g080810.2;Solyc02g082760.2;Solyc02g085950.2;Solyc02g086880.2;Solyc02g091560.2;Solyc03g034220.2;Solyc03g063560.2;Solyc03g120430.2;Solyc05g013380.2;Solyc05g053100.2;Solyc05g053300.2;Solyc06g060770.2;Solyc06g061070.2;Solyc07g056540.2;Solyc08g007040.2;Solyc08g065220.2;Solyc11g008620.1;Solyc12g044260.1;Solyc12g…	25	up&down
ko00906	Carotenoid biosynthesis	0.0278	0.0069	4.03	5.63121e-07	6.12518e-06	Solyc01g097810.2;Solyc01g108210.2;Solyc02g081330.2;Solyc02g090890.2;Solyc03g031860.2;Solyc03g123760.2;Solyc04g040190.1;Solyc04g050930.2;Solyc04g051190.2;Solyc04g071940.2;Solyc04g071960.2;Solyc06g036260.2;Solyc10g079480.1;Solyc10g081650.1;Solyc12g008980.1;Solyc12g098710.1	16	down
ko00051	Fructose and mannose metabolism	0.0365	0.0122	2.99	2.92738e-06	2.86575e-05	Solyc01g106010.2;Solyc01g110360.2;Solyc02g062340.2;Solyc02g081160.2;Solyc02g084210.1;Solyc02g084440.2;Solyc04g071340.2;Solyc04g081400.2;Solyc04g082880.2;Solyc05g008600.2;Solyc06g073190.2;Solyc06g082150.2;Solyc07g045160.2;Solyc07g065900.2;Solyc09g009260.2;Solyc09g011810.2;Solyc10g054870.1;Solyc10g083570.1;Solyc10g086720.1;Solyc10g086730.1;Solyc11g010450.1	21	up&down
ko00260	Glycine, serine and threonine metabolism	0.0347	0.0122	2.85	1.13133e-05	0.000100683	Solyc01g111630.2;Solyc02g068740.2;Solyc02g080810.2;Solyc02g082830.1;Solyc02g091560.2;Solyc03g120430.2;Solyc04g054820.2;Solyc05g013380.2;Solyc05g053100.2;Solyc05g053300.2;Solyc06g061070.2;Solyc06g064550.2;Solyc06g074510.2;Solyc08g007040.2;Solyc08g065220.2;Solyc10g005320.2;Solyc10g006400.2;Solyc10g049890.1;Solyc12g044260.1;Solyc12g099930.1	20	up&down
ko01230	Biosynthesis of amino acids	0.0712	0.0418	1.7	0.000427882	0.00349061	Solanum_lycopersicum_newGene_4163;Solyc01g080280.2;Solyc01g101060.2;Solyc01g103750.2;Solyc01g106780.2;Solyc01g110360.2;Solyc02g062340.2;Solyc02g069620.2;Solyc02g082830.1;Solyc02g084440.2;Solyc02g091560.2;Solyc02g094420.2;Solyc03g083440.2;Solyc03g114500.2;Solyc03g115820.2;Solyc04g054820.2;Solyc05g008370.1;Solyc05g008600.2;Solyc05g013380.2;Solyc05g050970.2;Solyc06g061040.2;Solyc06g064550.2;Solyc06g…	41	up&down
ko00053	Ascorbate and aldarate metabolism	0.0208	0.0095	2.2	0.00671199	0.0505438	Solyc01g111510.2;Solyc02g067080.2;Solyc02g086710.2;Solyc04g014800.2;Solyc04g074640.2;Solyc05g005700.2;Solyc08g059760.2;Solyc08g081530.2;Solyc09g007270.2;Solyc09g082990.2;Solyc11g012410.1;Solyc11g018550.2	12	up&down
ko00970	Aminoacyl-tRNA biosynthesis	0.0208	0.0101	2.06	0.0114007	0.0794235	Solyc01g080810.2;Solyc01g096870.2;Solyc01g111990.2;Solyc02g080980.2;Solyc03g019940.2;Solyc03g119280.2;Solyc05g054600.2;Solyc05g056260.2;Solyc07g048080.2;Solyc07g063140.1;Solyc12g019110.1;Solyc12g095850.1	12	down
ko00750	Vitamin B6 metabolism	0.0087	0.0026	3.38	0.0121697	0.0794235	Solyc02g082830.1;Solyc03g082560.2;Solyc03g121420.2;Solyc06g081980.1;Solyc11g069290.1	5	up&down
ko00100	Steroid biosynthesis	0.0139	0.0067	2.06	0.0356631	0.218202	Solanum_lycopersicum_newGene_4370;Solanum_lycopersicum_newGene_4371;Solyc01g091320.2;Solyc02g063240.2;Solyc02g063530.2;Solyc02g086180.2;Solyc06g005750.2;Solyc10g079410.1	8	up&down
ko00910	Nitrogen metabolism	0.0122	0.0058	2.11	0.0434301	0.250093	Solyc01g080280.2;Solyc01g108630.2;Solyc02g067790.2;Solyc02g086820.2;Solyc03g063560.2;Solyc03g083440.2;Solyc05g005490.2	7	up&down
ko00904	Diterpenoid biosynthesis	0.0139	0.0072	1.93	0.0511496	0.278182	Solyc01g080900.2;Solyc03g119910.2;Solyc04g083160.1;Solyc06g084240.1;Solyc07g056670.2;Solyc07g061720.2;Solyc07g061730.2;Solyc08g005640.2	8	up
ko00740	Riboflavin metabolism	0.0052	0.0018	2.95	0.0737457	0.354633	Solyc03g062830.2;Solyc11g010300.1;Solyc11g073160.1	3	down
ko00500	Starch and sucrose metabolism	0.059	0.046	1.28	0.0753498	0.354633	Solyc01g079180.2;Solyc01g079790.2;Solyc01g081160.2;Solyc01g109790.2;Solyc02g067080.2;Solyc02g069670.2;Solyc02g071590.1;Solyc02g080200.2;Solyc02g080210.2;Solyc02g080220.2;Solyc02g080290.2;Solyc02g089440.2;Solyc03g006870.2;Solyc03g013630.2;Solyc03g114810.2;Solyc03g119080.2;Solyc04g081400.2;Solyc05g054590.2;Solyc06g009190.2;Solyc06g073190.2;Solyc06g073740.2;Solyc07g006500.2;Solyc07g042520.2;Solyc07g…	34	up&down
