# Supplementary material for: OBV (obscure vein), a C2H2 zinc finger transcription factor, positively regulates chloroplast development and bundle sheath extension formation in tomato (Solanum lycopersicum) leaf veins
Source: Hortic Res. 2021 Nov 1;8:230. doi: 10.1038/s41438-021-00659-z (PMC8558323; doi:10.1038/s41438-021-00659-z)
Supplement: Supplementary file 7 — Supplementary Table S6 [file 41438_2021_659_MOESM7_ESM.xlsx]

## Sheet: Sheet1
Table S6 KEGG pathways extracted from RNA-seq of veins in Cris-OBV and WT.
ID	Description	GeneRatio	BgRatio	enrich_factor	pvalue	qvalue	geneID	gene_number	Contained
ko00196	Photosynthesis - antenna proteins	0.0602	0.0053	11.38	3.49205e-21	3.23474e-19	Solyc01g105030.2;Solyc01g105050.2;Solyc02g070940.1;Solyc02g070950.1;Solyc02g070990.1;Solyc02g071010.1;Solyc02g071030.1;Solyc03g005760.1;Solyc03g005770.1;Solyc03g005790.2;Solyc03g115900.2;Solyc05g056050.2;Solyc05g056070.2;Solyc06g063370.2;Solyc07g047850.2;Solyc07g063600.2;Solyc08g067320.1;Solyc08g067330.1;Solyc10g006230.2;Solyc10g007690.2;Solyc12g006140.1;Solyc12g011280.1;Solyc12g011450.1	23	up
ko00940	Phenylpropanoid biosynthesis	0.1126	0.0385	2.93	7.99056e-11	3.70089e-09	Solanum_lycopersicum_newGene_2519;Solanum_lycopersicum_newGene_5127;Solyc01g006290.2;Solyc01g081160.2;Solyc01g096670.2;Solyc01g105070.2;Solyc01g107590.2;Solyc01g107910.2;Solyc02g063000.2;Solyc02g069250.2;Solyc02g079510.2;Solyc02g093230.2;Solyc02g093250.2;Solyc03g006700.2;Solyc03g036480.1;Solyc03g042560.1;Solyc03g080180.2;Solyc03g116910.2;Solyc03g117600.2;Solyc03g117870.2;Solyc03g119080.2;Solyc03g…	43	up&down
ko00941	Flavonoid biosynthesis	0.0445	0.0104	4.27	2.06668e-07	6.38132e-06	Solanum_lycopersicum_newGene_2519;Solyc01g096670.2;Solyc01g107910.2;Solyc02g083860.2;Solyc02g085020.2;Solyc02g093230.2;Solyc02g093250.2;Solyc03g117600.2;Solyc05g053550.2;Solyc06g074710.1;Solyc07g006670.1;Solyc10g050160.1;Solyc10g078240.1;Solyc11g013110.1;Solyc11g066580.1;Solyc12g010980.1;Solyc12g088170.1	17	up
ko00360	Phenylalanine metabolism	0.0471	0.0119	3.97	2.98297e-07	6.90793e-06	Solanum_lycopersicum_newGene_2519;Solyc01g107910.2;Solyc02g093230.2;Solyc02g093250.2;Solyc03g036480.1;Solyc03g042560.1;Solyc03g117870.2;Solyc05g041200.2;Solyc05g056170.2;Solyc06g068650.2;Solyc09g007890.1;Solyc09g007900.2;Solyc09g007910.2;Solyc09g007920.2;Solyc09g075920.1;Solyc10g007110.2;Solyc10g050160.1;Solyc10g086180.1	18	up
ko00945	Stilbenoid, diarylheptanoid and gingerol biosynthesis	0.0314	0.0079	4	2.7205e-05	0.000504008	Solanum_lycopersicum_newGene_2519;Solyc01g096670.2;Solyc01g107910.2;Solyc02g093230.2;Solyc02g093250.2;Solyc03g117600.2;Solyc06g074710.1;Solyc07g006670.1;Solyc10g050160.1;Solyc10g078240.1;Solyc12g010980.1;Solyc12g088170.1	12	up
ko00906	Carotenoid biosynthesis	0.0288	0.0069	4.18	3.80384e-05	0.00058726	Solyc02g090890.2;Solyc03g007960.2;Solyc04g040190.1;Solyc04g071960.2;Solyc04g078900.2;Solyc06g036260.2;Solyc07g056570.1;Solyc08g005610.2;Solyc08g075490.2;Solyc11g071600.1;Solyc12g056600.2	11	up&down
ko04626	Plant-pathogen interaction	0.0733	0.0329	2.23	4.46405e-05	0.000590732	Solyc01g010020.2;Solyc01g095100.2;Solyc01g106620.2;Solyc02g063350.1;Solyc02g070910.1;Solyc02g077370.1;Solyc02g083850.2;Solyc02g088090.1;Solyc02g091500.1;Solyc02g094000.1;Solyc03g097100.1;Solyc03g118810.1;Solyc05g050750.1;Solyc05g052050.1;Solyc06g036290.2;Solyc06g065380.2;Solyc06g066370.2;Solyc06g068960.1;Solyc06g073830.1;Solyc06g075550.2;Solyc08g081690.2;Solyc09g014990.2;Solyc10g011910.2;Solyc11g…	28	up
ko04712	Circadian rhythm - plant	0.0262	0.0082	3.2	0.000874035	0.0101204	Solyc01g005300.2;Solyc03g115770.2;Solyc04g071990.2;Solyc05g053410.2;Solyc05g053550.2;Solyc08g061130.2;Solyc08g065870.2;Solyc10g005030.2;Solyc10g005080.2;Solyc11g005190.1	10	up&down
ko00330	Arginine and proline metabolism	0.0314	0.0114	2.76	0.00110944	0.0114187	Solyc01g010050.2;Solyc01g087590.2;Solyc01g110440.2;Solyc02g067530.2;Solyc02g089610.1;Solyc03g007240.2;Solyc05g010420.1;Solyc06g019170.2;Solyc07g039310.1;Solyc07g043590.2;Solyc10g054440.1;Solyc12g006370.1	12	up&down
ko00270	Cysteine and methionine metabolism	0.0419	0.0186	2.25	0.00174328	0.0161483	Solyc01g010050.2;Solyc02g063540.1;Solyc02g089610.1;Solyc03g007240.2;Solyc05g010420.1;Solyc06g064550.2;Solyc07g049530.2;Solyc07g065340.1;Solyc08g081550.2;Solyc08g083110.2;Solyc09g008280.1;Solyc09g082630.2;Solyc10g007110.2;Solyc10g081510.1;Solyc10g083970.1;Solyc12g099000.1	16	up&down
ko00100	Steroid biosynthesis	0.0209	0.0067	3.11	0.00344077	0.0289749	Solyc01g091320.2;Solyc02g069490.2;Solyc02g086180.2;Solyc04g077440.2;Solyc06g005750.2;Solyc06g074090.2;Solyc07g042630.2;Solyc10g055680.1	8	up
ko00902	Monoterpenoid biosynthesis	0.0105	0.0022	4.67	0.00847106	0.0653906	Solyc01g094210.2;Solyc01g099560.2;Solyc10g017570.2;Solyc11g071460.1	4	up&down
ko00730	Thiamine metabolism	0.0079	0.0016	4.9	0.0197854	0.140981	Solyc06g006080.2;Solyc07g064160.2;Solyc11g010850.1	3	up&down
ko00340	Histidine metabolism	0.0183	0.0079	2.33	0.0282895	0.187179	Solyc08g006740.2;Solyc08g068600.2;Solyc08g068610.2;Solyc08g068620.1;Solyc08g068630.2;Solyc08g068640.2;Solyc08g068680.2	7	up
ko00860	Porphyrin and chlorophyll metabolism	0.0157	0.0082	1.92	0.0894114	0.552155	Solyc01g106390.2;Solyc03g115980.1;Solyc04g015750.2;Solyc06g060310.2;Solyc10g077040.1;Solyc11g012850.1	6	up
ko00480	Glutathione metabolism	0.0288	0.0191	1.51	0.111097	0.611554	Solyc01g086680.2;Solyc02g081340.2;Solyc03g007240.2;Solyc04g005160.1;Solyc06g005160.2;Solyc06g009020.2;Solyc06g069040.2;Solyc08g006720.2;Solyc09g007150.2;Solyc09g011490.2;Solyc10g084400.1	11	up
ko00400	Phenylalanine, tyrosine and tryptophan biosynthesis	0.0157	0.0088	1.78	0.117948	0.611554	Solyc02g088460.2;Solyc06g050630.2;Solyc06g074530.1;Solyc07g007590.1;Solyc10g007110.2;Solyc11g066890.1	6	up
ko01230	Biosynthesis of amino acids	0.055	0.0418	1.31	0.118836	0.611554	Solyc01g098950.1;Solyc02g088460.2;Solyc04g009960.2;Solyc06g019170.2;Solyc06g050630.2;Solyc06g051930.2;Solyc06g064550.2;Solyc06g071920.2;Solyc06g074530.1;Solyc07g007590.1;Solyc07g065340.1;Solyc08g014130.2;Solyc08g077180.2;Solyc09g008280.1;Solyc09g090900.2;Solyc10g007110.2;Solyc10g081510.1;Solyc10g083970.1;Solyc11g044840.1;Solyc11g066890.1;Solyc12g099000.1	21	up&down
ko00410	beta-Alanine metabolism	0.0183	0.0114	1.61	0.142251	0.693523	Solyc01g005000.2;Solyc01g087590.2;Solyc03g007240.2;Solyc07g039310.1;Solyc07g043590.2;Solyc09g075920.1;Solyc12g006370.1	7	up
ko00052	Galactose metabolism	0.0157	0.0096	1.63	0.159158	0.716525	Solyc01g079170.2;Solyc02g084980.2;Solyc02g087780.2;Solyc03g019790.2;Solyc07g065980.2;Solyc12g008510.1	6	up&down
