# Supplementary material for: OBV (obscure vein), a C2H2 zinc finger transcription factor, positively regulates chloroplast development and bundle sheath extension formation in tomato (Solanum lycopersicum) leaf veins
Source: Hortic Res. 2021 Nov 1;8:230. doi: 10.1038/s41438-021-00659-z (PMC8558323; doi:10.1038/s41438-021-00659-z)
Supplement: Supplementary file 8 — Supplementary Table S7 [file 41438_2021_659_MOESM8_ESM.xlsx]

## Sheet: Sheet1
Table S7. Primers used in this study.
primers	Primer sequence (5’-3’)	Experiments
SNP2	GAAGGTGACCAAGTTCATGCTTATGAAGTCGTCTAACTCCATACCG	The markers for maping
	GAAGGTCGGAGTCAACGGATTCTATGAAGTCGTCTAACTCCATACCA
	GAATATGATGGAAAGAAGGGTGGTACTA
SNP5	GAAGGTGACCAAGTTCATGCTTGCAGTTTATTTTCCCTATGTGATTTG
	GAAGGTCGGAGTCAACGGATTGTGCAGTTTATTTTCCCTATGTGATTTT
	CATCCGTTAAAATTTCTGTCACGGTGTA
SNP9	GAAGGTGACCAAGTTCATGCTACAAACTTTTTGTACTAGGTACATGAATAG
	GAAGGTCGGAGTCAACGGATTCAACAAACTTTTTGTACTAGGTACATGAATAA
	GGTCCTATTTTTATTTCTATTCTTATTCCTATTATT
SNP15	GAAGGTGACCAAGTTCATGCTTTTATATGATGGGTGTTAGGATTAAAATGC
	GAAGGTCGGAGTCAACGGATTCTTTATATGATGGGTGTTAGGATTAAAATGA
	TTATGATATATTTTGCTGTGACTGTGATTAATTTT
SNP19	GAAGGTGACCAAGTTCATGCTTTCTTTGTTTTTTTTTATCGTCATACGCTA
	GAAGGTCGGAGTCAACGGATTCTTTGTTTTTTTTTATCGTCATACGCTG
	AGTAACTTTTGACCTAGGACTTATATATTGG
SNP20	GAAGGTGACCAAGTTCATGCTCTACGTACAATCAGAGAAATTACTTCC
	GAAGGTCGGAGTCAACGGATTCCTACGTACAATCAGAGAAATTACTTCT
	AGCACGGTATAAAAACTGTTATAATTAATATAGAA
SNP21	GAAGGTGACCAAGTTCATGCTAAGACCGAGAAAGATATTGATGAGAAC
	GAAGGTCGGAGTCAACGGATTCAAGACCGAGAAAGATATTGATGAGAAT
	GGAGATGTGTTGAAATATAAAGTATAATTTAGTAAA
SNP22	GAAGGTGACCAAGTTCATGCTGTTGGAATCAAAAAACATTTTAGAAGAAAACA
	GAAGGTCGGAGTCAACGGATTTGGAATCAAAAAACATTTTAGAAGAAAACG
	CTTTGTTGCATTTTTGACAAATCCATTGTTTG
SNP24	GAAGGTGACCAAGTTCATGCTCCTGCGAGTCAAGAGAATATCAG
	GAAGGTCGGAGTCAACGGATTAACCTGCGAGTCAAGAGAATATCAT
	CATAATATGAAAATATATTATCATCAAATTTGTCAGTAC
SNP26	GAAGGTGACCAAGTTCATGCTAGCATAATATTAAGTATGTTGTAAAAGTTAGA
	GAAGGTCGGAGTCAACGGATTGCATAATATTAAGTATGTTGTAAAAGTTAGC
	GAACCTCGGGCCTCGAAACACA
SNP27	GAAGGTGACCAAGTTCATGCTGTGCATCCATACTTGGTATTGAGAG
	GAAGGTCGGAGTCAACGGATTAGTGCATCCATACTTGGTATTGAGAT
	TCATATATATTCACCGACAGAAGGATGC
SNP30	GAAGGTGACCAAGTTCATGCTGGAGATTCGATATCTACTATATCTATAC
	GAAGGTCGGAGTCAACGGATTGAGGAGATTCGATATCTACTATATCTATAT
	ATTTTTTAACGGAATTAAGTATTATTTTATACAATGTTATG
SNP33	GAAGGTGACCAAGTTCATGCTTGTAAGTCTTAAACATGTAATGCGGG
	GAAGGTCGGAGTCAACGGATTATTGTAAGTCTTAAACATGTAATGCGGA
	CTTACTCTCTTTTTAATATATTTTTTTTTGATAACTCTATA
Solyc05g054030-F	CTTGTTTGGTGCTCCTTC	q-PCR
Solyc05g054030-R	CCTTATGGCGACGACGAT
Solyc05g054040-F	CCGGAGATCAGGTTACTATGT
Solyc05g054040-R	TGTAAGGAGCACTGACCAAT
Solyc05g054050-F	GATGGAAATCCAAGGCTAA
Solyc05g054050-R	GCTCAGTGGTGACAGGGTA
Solyc03g115900-CAB-F	CTAATAAATGTGGATACCCTGGTG
Solyc03g115900-CAB-R	CATAGCCAATCTCCCATTAGCA
Solyc02g071010-CAB-F	TTTGCCAAGAACCGTGAACTC
Solyc02g071010-CAB-R	TGCCCAAGTAGTCAAGTCCA
Solyc02g070940-CAB-F	GCCGGACAGGCAGTGAAACTC
Solyc02g070940-CAB-R	AACACGGTCAGGGCCATACCA
Solyc07g063600--CAB-F	CTCTTGAGGTTATCCATGGGAG
Solyc07g063600--CAB-R	GTACTGTCCACCTGGGTAGAG
Solyc04g015750-CHLH-F	AAGAACAGGGAAATCACATGCTC
Solyc04g015750-CHLH-R	CAGTTCAGCAGAAGTTTCAGGT
actin-F	CAGCAGATGTGGATCTCAAA
actin-R	CTGTGGACAATGGAAGGAC
Solyc05g054030-1F	TAGGTTTGTTATTTAACTGG	Full-length amplification
Solyc05g054030-1R	TATCTTTCTCGGTCTTGTG
Solyc05g054030-2F	TTAGCCACAAGACCGAG
Solyc05g054030-2R	TTTCCAACAAATCTATCAGA
Solyc05g054030-3F	TGAATTGGTAACATCCT
Solyc05g054030-3R	AACCAACTTTATTCAACT
Solyc05g054040-1F	CTCCCATATTTCATTTCAC
Solyc05g054040-1R	ACTGTACTCCGTATCGTTG
Solyc05g054040-2F	ATTAAGTTGGAGTCCCTGAC
Solyc05g054040-2R	ATCAACCAAGGCATTAGG
Solyc05g054040-3F	CCGTTGCCAAGGACTATTA
Solyc05g054040-3R	TGGGAGGTAGAGGTTGTTTT
Solyc05g054040-4F	CCATAGGGAATGAAAGAT
Solyc05g054040-4R	TGCAGGGATAAGGTCTA
Solyc05g054050-1F	TATGCCTATCCTTTACACT
Solyc05g054050-1R	GTTGACTATGTGAGGTGG
Solyc05g054050-2F	TTTCCACCTCACATAGTCAA
Solyc05g054050-2R	CTTTCTCAGGGTCCATTAC
Solyc05g054050-3F	TTGGAGGATGGATACTATGT
Solyc05g054050-3R	AAATGCTACTAATGGGACT
Solyc05g054050-4F	GTATCTAAAGAAATTGGAGT
Solyc05g054050-4R	ATGAGTATCATGTTAAAGC
bmk-30CDS-F	CAGTGGTCTCACAACATGCTAACTAGCAACTCTTT	Subcellular localization and over-expression assays
bmk-30CDS-R	CGATGGTCTCATCTTCTATAAATAGAAGATG
bmk-GFP-F	CAGTGGTCTCAAAGAATGTGTATCGTGAAGGGCGA
bmk-GFP-R	CGATGGTCTCAGTAGAGCTCGTCCATGCCGT
bmk-HA-F	CAGTGGTCTCACTACTACCCATACGATGTTCCTGA
bmk-HA-R	CAGTGGTCTCATACATCAAGCGTAATCTGGAACGT
FISH_sense_SP6	ATTTAGGTGACACTATAGAATATCATGCAAACCACAAAGTA	FISH
FISH_anti_T7	TAATACGACTCACTATAGGGAGACATTTCAAGGTTGGCTAATT
FISH_sense_T7	TAATACGACTCACTATAGGGAGATCATGCAAACCACAAAGTA
FISH_anti_SP6	ATTTAGGTGACACTATAGAATACATTTCAAGGTTGGCTAATT
gRNA-F：	TTCATCTCGGGTCTCGTTTGATGCATCGTCGTCGCCATAGTTTTAGAGCTAGAAATAG	CRISPR/Cas9 assays
gRNA-R	TTCATCTCGGGTCTCTAAACAGTTGTGTGCACCATGATCTGACCGTTGATAGTGGATAG
MGET-F1	GTCGTCACACAACTGGGCTTC
MGET-R1	AACTTGAGACAGTCATTTCGGA
MGET-S1	ATCTTAATCTCTTCTGGTGGCT
GUS-F	GATATTCGTAATTATGCGGGC	GUS expression assays
GUS-R	GTAAAGTAGAACGGTTTGTGGT
promoter-F：	TGATTACGCCAAGCTTAATGGAAATTGTTGCCTAGA
promoter-R：	CCGGGGATCCTCTAGAGTACCAGCAGGTCTTCT
